# Supplementary material for: DNA G-Quadruplexes Contribute to CTCF Recruitment
Source: Int J Mol Sci. 2021 Jun 30;22(13):7090. doi: 10.3390/ijms22137090 (PMC8269367; doi:10.3390/ijms22137090)
Supplement: Supplementary file 1 [file ijms-22-07090-s001.zip]

Archive with 3 entries (3 files):
- ijms-1269077-supplementary/supplementary_archive_1.zip
- ijms-1269077-supplementary/supplementary_archive_2.zip
- ijms-1269077-supplementary/supplementary_figs_and_tables.pdf
